# Supplementary material for: Certain, but Not All, Tetraether Lipids from the Thermoacidophilic Archaeon Sulfolobus acidocaldarius Can Form Black Lipid Membranes with Remarkable Stability and Exhibiting Mthk Channel Activity with Unusually High Ca2+ Sensitivity
Source: Int J Mol Sci. 2021 Nov 30;22(23):12941. doi: 10.3390/ijms222312941 (PMC8657495; doi:10.3390/ijms222312941)
Supplement: Supplementary file 1 [file ijms-22-12941-s001.zip]

Archive with 1 entries (1 files):
- ijms-1454412-supplementary.pdf
